# Supplementary material for: A Review on the Ethnopharmacology and Phytochemistry of the Neotropical Sages (Salvia Subgenus Calosphace; Lamiaceae) Emphasizing Mexican Species
Source: Front Pharmacol. 2022 Apr 19;13:867892. doi: 10.3389/fphar.2022.867892 (PMC9061990; doi:10.3389/fphar.2022.867892)
Supplement: Supplementary file 1 [file Table3.xlsx]

## Sheet: 1.Terpenoids
Species	Clade	monoterpenes	sesquiterpenes	diterpenes	triterpenes
Salvia adenophora	Salvia subgen. Calosphace	0	0	1	1
Salvia albocaerulea	Salvia subgen. Calosphace	0	0	1	1
Salvia amarissima	Salvia subgen. Calosphace	1	1	1	1
Salvia anastomosans	Salvia subgen. Calosphace	0	0	1	1
Salvia arizonica	Salvia subgen. Calosphace	0	0	1	0
Salvia aspera	Salvia subgen. Calosphace	0	0	1	1
Salvia atropaenulata	Salvia subgen. Calosphace	0	0	0	1
Salvia axillaris	Salvia subgen. Calosphace	0	0	1	1
Salvia ballotiflora	Salvia subgen. Calosphace	1	1	1	1
Salvia blepharophylla	Salvia subgen. Calosphace	1	1	1	1
Salvia breviflora	Salvia subgen. Calosphace	0	0	1	1
Salvia buchananii	Salvia subgen. Calosphace	1	1	1	1
Salvia candicans	Salvia subgen. Calosphace	0	0	1	1
Salvia carnea	Salvia subgen. Calosphace	0	0	1	1
Salvia chamaedryoides	Salvia subgen. Calosphace	0	0	1	1
Salvia cinnabarina	Salvia subgen. Calosphace	1	1	1	0
Salvia clinopodioides	Salvia subgen. Calosphace	0	0	1	1
Salvia coccinea	Salvia subgen. Calosphace	1	1	1	1
Salvia concolor	Salvia subgen. Calosphace	0	0	1	0
Salvia connivens	Salvia subgen. Calosphace	0	0	0	1
Salvia corrugata	Salvia subgen. Calosphace	0	0	1	1
Salvia coulteri	Salvia subgen. Calosphace	0	0	1	1
Salvia cuspidata	Salvia subgen. Calosphace	0	0	1	0
Salvia decora	Salvia subgen. Calosphace	0	0	1	1
Salvia divinorum	Salvia subgen. Calosphace	0	1	1	1
Salvia dugesii	Salvia subgen. Calosphace	1	1	1	0
Salvia elegans	Salvia subgen. Calosphace	1	1	1	1
Salvia farinacea	Salvia subgen. Calosphace	1	1	1	0
Salvia filipes	Salvia subgen. Calosphace	0	0	1	1
Salvia fruticulosa	Salvia subgen. Calosphace	0	0	1	0
Salvia fulgens	Salvia subgen. Calosphace	0	0	1	1
Salvia gesneriiflora	Salvia subgen. Calosphace	1	1	1	1
Salvia gilliessi	Salvia subgen. Calosphace	0	0	1	1
Salvia goldmanii	Salvia subgen. Calosphace	0	0	1	1
Salvia greggii	Salvia subgen. Calosphace	1	1	1	0
Salvia guaranitica	Salvia subgen. Calosphace	1	1	0	0
Salvia guevarae	Salvia subgen. Calosphace	0	0	1	1
Salvia haenkei	Salvia subgen. Calosphace	0	0	1	1
Salvia herbacea	Salvia subgen. Calosphace	0	0	1	0
Salvia hirsuta	Salvia subgen. Calosphace	0	1	0	0
Salvia hispanica	Salvia subgen. Calosphace	1	1	1	0
Salvia infuscata	Salvia subgen. Calosphace	0	0	1	0
Salvia involucrata	Salvia subgen. Calosphace	0	0	1	1
Salvia iodantha	Salvia subgen. Calosphace	1	1	0	0
Salvia karwinskii	Salvia subgen. Calosphace	0	0	1	1
Salvia keerlii	Salvia subgen. Calosphace	1	1	1	1
Salvia lachnostachys	Salvia subgen. Calosphace	1	1	1	1
Salvia languidula	Salvia subgen. Calosphace	0	0	1	1
Salvia lasiantha	Salvia subgen. Calosphace	0	0	1	1
Salvia lavanduloides	Salvia subgen. Calosphace	0	0	1	1
Salvia leucantha	Salvia subgen. Calosphace	1	1	1	1
Salvia lineata	Salvia subgen. Calosphace	0	0	1	1
Salvia longispicata	Salvia subgen. Calosphace	0	0	1	1
Salvia longistyla	Salvia subgen. Calosphace	0	0	0	1
Salvia madrensis	Salvia subgen. Calosphace	1	1	1	0
Salvia melissodora	Salvia subgen. Calosphace	0	0	1	1
Salvia mexicana	Salvia subgen. Calosphace	1	1	1	1
Salvia microphylla	Salvia subgen. Calosphace	1	1	1	1
Salvia miniata	Salvia subgen. Calosphace	0	0	1	0
Salvia nana	Salvia subgen. Calosphace	0	0	1	0
Salvia oaxacana	Salvia subgen. Calosphace	0	0	1	1
Salvia occidentalis	Salvia subgen. Calosphace	0	0	1	1
Salvia pannosa	Salvia subgen. Calosphace	0	1	1	1
Salvia parryi	Salvia subgen. Calosphace	0	0	1	0
Salvia polystachia	Salvia subgen. Calosphace	0	0	1	0
Salvia puberula	Salvia subgen. Calosphace	0	0	1	0
salvia pubescens	Salvia subgen. Calosphace	0	0	1	1
Salvia purepecha	Salvia subgen. Calosphace	0	0	1	0
Salvia purpurea	Salvia subgen. Calosphace	0	0	0	1
Salvia recurva	Salvia subgen. Calosphace	0	0	1	1
Salvia reflexa	Salvia subgen. Calosphace	1	1	1	0
Salvia regla	Salvia subgen. Calosphace	0	0	1	1
Salvia reptans	Salvia subgen. Calosphace	0	0	1	1
Salvia rhyacophila	Salvia subgen. Calosphace	0	0	1	1
Salvia rubescens	Salvia subgen. Calosphace	0	0	1	1
Salvia rupicola	Salvia subgen. Calosphace	0	0	0	1
Salvia semiatrata	Salvia subgen. Calosphace	0	1	1	1
Salvia sessei	Salvia subgen. Calosphace	0	0	1	0
Salvia shannonii	Salvia subgen. Calosphace	0	0	1	0
Salvia sinaloensis	Salvia subgen. Calosphace	1	1	0	0
Salvia splendens	Salvia subgen. Calosphace	0	0	1	0
Salvia thymoides	Salvia subgen. Calosphace	0	0	1	1
Salvia tiliifolia	Salvia subgen. Calosphace	0	0	1	0
Salvia tonalensis	Salvia subgen. Calosphace	0	0	1	1
Salvia uliginosa	Salvia subgen. Calosphace	1	1	1	0
Salvia urica	Salvia subgen. Calosphace	1	1	0	0
Salvia urolepis	Salvia subgen. Calosphace	0	0	1	1
Salvia uruapana	Salvia subgen. Calosphace	0	0	1	1
Salvia wagneriana	Salvia subgen. Calosphace	0	0	1	1
Salvia xalapensis	Salvia subgen. Calosphace	0	0	1	1
Salvia aegyptiaca	Salvia s.l.	1	1	1	1
Salvia aethiopis	Salvia s.l.	1	1	1	1
Salvia apiana	Salvia s.l.	1	1	1	1
Salvia austriaca	Salvia s.l.	1	1	1	0
Salvia brandegeei	Salvia s.l.	0	0	1	0
Salvia californica	Salvia s.l.	1	0	0	0
Salvia canariensis	Salvia s.l.	1	1	1	1
Salvia carduacea	Salvia s.l.	1	0	0	1
Salvia chionopeplica	Salvia s.l.	0	0	1	1
Salvia clevelandii	Salvia s.l.	1	0	1	0
Salvia columbariae	Salvia s.l.	1	0	1	0
Salvia digitaloides	Salvia s.l.	1	0	1	1
Salvia dorri	Salvia s.l.	0	0	1	0
Salvia hydrangea	Salvia s.l.	1	1	1	1
Salvia leriifolia	Salvia s.l.	1	1	1	1
Salvia leucophylla	Salvia s.l.	1	0	0	0
Salvia mellifera	Salvia s.l.	1	1	1	1
Salvia miltiorrhiza	Salvia s.l.	1	1	1	1
Salvia mohavensis	Salvia s.l.	1	0	0	0
Salvia munzii	Salvia s.l.	1	1	1	0
Salvia nemorosa	Salvia s.l.	1	1	1	1
Salvia officinalis	Salvia s.l.	1	1	1	1
Salvia pachyphylla	Salvia s.l.	1	0	1	0
Salvia przewlskii	Salvia s.l.	1	1	1	1
Salvia roemeriana	Salvia s.l.	1	1	0	0
Salvia rosmarinus	Salvia s.l.	1	1	1	1
Salvia sclarea	Salvia s.l.	1	1	1	1
Salvia texana	Salvia s.l.	0	0	1	0
Salvia verticillata	Salvia s.l.	1	1	1	1
*0= absence; 1= presence
**Data plotted in Figure 4 (main text).

## Sheet: 2.Diterpenes
Species	Clade	Clerodane	Abietane
Salvia adenophora	Salvia subgen. Calosphace	1	0
Salvia albocaerulea	Salvia subgen. Calosphace	0	1
Salvia amarissima	Salvia subgen. Calosphace	1	0
Salvia aspera	Salvia subgen. Calosphace	1	1
Salvia axillaris	Salvia subgen. Calosphace	0	1
Salvia ballotiflora	Salvia subgen. Calosphace	0	1
Salvia blepharophylla	Salvia subgen. Calosphace	1	0
Salvia breviflora	Salvia subgen. Calosphace	1	0
Salvia buchananii	Salvia subgen. Calosphace	1	0
Salvia candicans	Salvia subgen. Calosphace	0	1
Salvia carnea	Salvia subgen. Calosphace	0	0
Salvia chamaedryoides	Salvia subgen. Calosphace	1	1
Salvia cinnabarina	Salvia subgen. Calosphace	0	1
Salvia clinopodioides	Salvia subgen. Calosphace	0	1
Salvia coccinea	Salvia subgen. Calosphace	1	1
Salvia concolor	Salvia subgen. Calosphace	0	1
Salvia connivens	Salvia subgen. Calosphace	0	0
Salvia corrugata	Salvia subgen. Calosphace	0	1
Salvia cuspidata	Salvia subgen. Calosphace	0	1
Salvia divinorum	Salvia subgen. Calosphace	1	0
Salvia elegans	Salvia subgen. Calosphace	0	1
Salvia farinacea	Salvia subgen. Calosphace	1	0
Salvia filipes	Salvia subgen. Calosphace	1	0
Salvia fruticulosa	Salvia subgen. Calosphace	0	1
Salvia fulgens	Salvia subgen. Calosphace	1	0
Salvia gesneriiflora	Salvia subgen. Calosphace	1	0
Salvia gilliesii	Salvia subgen. Calosphace	0	1
Salvia greggii	Salvia subgen. Calosphace	1	0
Salvia guaranitica	Salvia subgen. Calosphace	0	0
Salvia haenkei	Salvia subgen. Calosphace	1	0
Salvia herbacea	Salvia subgen. Calosphace	1	0
Salvia hispanica	Salvia subgen. Calosphace	1	0
Salvia infuscata	Salvia subgen. Calosphace	1	0
Salvia involucrata	Salvia subgen. Calosphace	1	0
Salvia iodantha	Salvia subgen. Calosphace	0	0
Salvia karwinskii	Salvia subgen. Calosphace	1	0
Salvia keerlii	Salvia subgen. Calosphace	1	1
Salvia lachnostachys	Salvia subgen. Calosphace	0	1
Salvia languidula	Salvia subgen. Calosphace	1	0
Salvia lasiantha	Salvia subgen. Calosphace	1	0
Salvia lavanduloides	Salvia subgen. Calosphace	1	1
Salvia leucantha	Salvia subgen. Calosphace	1	1
Salvia lineata	Salvia subgen. Calosphace	1	0
Salvia longispicata	Salvia subgen. Calosphace	1	0
Salvia longistyla	Salvia subgen. Calosphace	0	0
Salvia madrensis	Salvia subgen. Calosphace	1	0
Salvia melissodora	Salvia subgen. Calosphace	1	1
Salvia mexicana	Salvia subgen. Calosphace	1	0
Salvia microphylla	Salvia subgen. Calosphace	1	1
Salvia miniata	Salvia subgen. Calosphace	1	0
Salvia nana	Salvia subgen. Calosphace	0	1
Salvia oaxacana	Salvia subgen. Calosphace	0	1
Salvia occidentalis	Salvia subgen. Calosphace	1	0
Salvia parryi	Salvia subgen. Calosphace	0	0
Salvia polystachia	Salvia subgen. Calosphace	1	0
Salvia pubescens	Salvia subgen. Calosphace	0	1
Salvia purpurea	Salvia subgen. Calosphace	0	0
Salvia recurva	Salvia subgen. Calosphace	0	1
Salvia reflexa	Salvia subgen. Calosphace	1	0
Salvia regla	Salvia subgen. Calosphace	1	1
Salvia reptans	Salvia subgen. Calosphace	1	1
Salvia rhyacophila	Salvia subgen. Calosphace	1	0
Salvia rubescens	Salvia subgen. Calosphace	0	1
Salvia rupicola	Salvia subgen. Calosphace	0	0
Salvia semiatrata	Salvia subgen. Calosphace	1	1
Salvia sessei	Salvia subgen. Calosphace	0	1
Salvia sinaloensis	Salvia subgen. Calosphace	0	0
Salvia splendens	Salvia subgen. Calosphace	1	0
Salvia thymoides	Salvia subgen. Calosphace	1	0
Salvia tiliifolia	Salvia subgen. Calosphace	1	1
Salvia uliginosa	Salvia subgen. Calosphace	0	1
Salvia urica	Salvia subgen. Calosphace	0	0
Salvia wagneriana	Salvia subgen. Calosphace	1	0
Salvia xalapensis	Salvia subgen. Calosphace	1	0
Salvia aegyptiaca	Salvia s.l.	0	1
Salvia aethiopis	Salvia s.l.	0	1
Salvia apiana	Salvia s.l.	0	1
Salvia austriaca	Salvia s.l.	0	1
Salvia brandegeei	Salvia s.l.	0	1
Salvia californica	Salvia s.l.	0	0
Salvia canariensis	Salvia s.l.	0	1
Salvia carduacea	Salvia s.l.	0	0
Salvia chionopeplica	Salvia s.l.	0	1
Salvia clevelandii	Salvia s.l.	0	1
Salvia columbariae	Salvia s.l.	0	1
Salvia digitaloides	Salvia s.l.	0	1
Salvia dorrii	Salvia s.l.	0	1
Salvia hydrangea	Salvia s.l.	0	1
Salvia leriifolia	Salvia s.l.	0	1
Salvia leucophylla	Salvia s.l.	0	0
Salvia mellifera	Salvia s.l.	0	1
Salvia miltiorhiza	Salvia s.l.	0	1
Salvia mohavensis	Salvia s.l.	0	0
Salvia munzii	Salvia s.l.	0	1
Salvia officinalis	Salvia s.l.	0	1
Salvia pachyphylla	Salvia s.l.	0	1
Salvia przewalskii	Salvia s.l.	0	1
Salvia roemeriana	Salvia s.l.	0	0
Salvia rosmarinus	Salvia s.l.	0	1
Salvia sclarea	Salvia s.l.	0	1
Salvia texana	Salvia s.l.	0	1
Salvia verticillata	Salvia s.l.	0	1
*0= absence; 1= presence
**Data plotted in Supplementary Figure 1 (Supplementary materials).
